# Supplementary material for: Inverse Correlation of Cholesterol Efflux Capacity with Peripheral Plaque Volume Measured by 3D Ultrasound
Source: Biomedicines. 2023 Jul 6;11(7):1918. doi: 10.3390/biomedicines11071918 (PMC10376979; doi:10.3390/biomedicines11071918)
Supplement: Supplementary file 1 [file biomedicines-11-01918-s001.zip]

Archive with 1 entries (1 files):
- biomedicines-2410306-supplementary.pdf
